# Supplementary material for: Modulation of Disease-Associated Pathways in Hidradenitis Suppurativa by the Janus Kinase 1 Inhibitor Povorcitinib: Transcriptomic and Proteomic Analyses of Two Phase 2 Studies
Source: Int J Mol Sci. 2023 Apr 13;24(8):7185. doi: 10.3390/ijms24087185 (PMC10139090; doi:10.3390/ijms24087185)
Supplement: Supplementary file 1 [file ijms-24-07185-s001.zip]

Archive with 1 entries (1 files):
- ijms-2254915-supplementary.pdf
